# Supplementary material for: The flagellin of candidate live biotherapeutic Enterococcus gallinarum MRx0518 is a potent immunostimulant
Source: Sci Rep. 2019 Jan 28;9:801. doi: 10.1038/s41598-018-36926-8 (PMC6349862; doi:10.1038/s41598-018-36926-8)
Supplement: Supplementary file 2 — SREP-18-27269A Supplementary Dataset [file 41598_2018_36926_MOESM2_ESM.xlsx]

## Sheet: E. gal and E. cas FliC
Distance matrix of E. gallinarum and E. casseliflavus FliC
	E. gallinarum MRx0518	E.gallinarum HSIEG1	E. gallinarum MRx0554	E. gallinarum MRx0556	E. gallinarum MRx1548	E. gallinarum MRx1650	E. gallinarum MRx1763	E. gallinarum MRx1766	E. gallinarum MRx1775	E. gallinarum MRx1886	E. gallinarum 2A8	E. gallinarum 9402	E. gallinarum A6981	E. gallinarum MRx1649	E. gallinarum EG2	E. gallinarum SKF1	E. casseliflavus UBA4535	E. casseliflavus UBA3886	E. casseliflavus UBA7850	E. casseliflavus UBA6757	E. casseliflavus UBA6685	E. casseliflavus UBA4483	E. casseliflavus UBA4399	E. casseliflavus UBA1296	E. casseliflavus DSM 7370	E. casseliflavus 1a6A	E. casseliflavus 3h10B	E. casseliflavus 14-MB-W-14	E. casseliflavus ATCC12755	E. casseliflavus DSM4841	E. casseliflavus DSM20680	E. casseliflavus EC10	E. casseliflavus EC20	E. casseliflavus EC30	E. casseliflavus F1129E 107	E. casseliflavus F1129F 46	E. casseliflavus NBRC 100478	E. casseliflavus PAVET15	E. casseliflavus NLAE-zl-G268	E. casseliflavus NLAE-zl-C414	E. gallinarum FDAARGOS-163	E. casseliflavus UBA3419	E. casseliflavus UBA1871	E. casseliflavus MRx0858	E. casseliflavus DSM25781	E. gallinarum EG1	E. gallinarum DSM28564	E. gallinarum DSM28565	E. gallinarum DSM100110
E. gallinarum MRx0518		100	100	100	100	100	100	100	100	100	99.72	99.44	97.78	97.22	96.94	96.67	96.11	95	94.21	94.21	94.21	94.21	94.21	94.21	94.21	94.21	94.21	94.21	94.21	94.21	94.21	94.21	94.21	94.21	94.21	94.21	94.21	94.21	94.21	94.21	93.94	92.56	92.29	88.71	87.05	77.2	77.2	77.2	77.2
E.gallinarum HSIEG1	100		100	100	100	100	100	100	100	100	99.72	99.44	97.78	97.22	96.94	96.67	96.11	95	94.21	94.21	94.21	94.21	94.21	94.21	94.21	94.21	94.21	94.21	94.21	94.21	94.21	94.21	94.21	94.21	94.21	94.21	94.21	94.21	94.21	94.21	93.94	92.56	92.29	88.71	87.05	77.2	77.2	77.2	77.2
E. gallinarum MRx0554	100	100		100	100	100	100	100	100	100	99.72	99.44	97.78	97.22	96.94	96.67	96.11	95	94.21	94.21	94.21	94.21	94.21	94.21	94.21	94.21	94.21	94.21	94.21	94.21	94.21	94.21	94.21	94.21	94.21	94.21	94.21	94.21	94.21	94.21	93.94	92.56	92.29	88.71	87.05	77.2	77.2	77.2	77.2
E. gallinarum MRx0556	100	100	100		100	100	100	100	100	100	99.72	99.44	97.78	97.22	96.94	96.67	96.11	95	94.21	94.21	94.21	94.21	94.21	94.21	94.21	94.21	94.21	94.21	94.21	94.21	94.21	94.21	94.21	94.21	94.21	94.21	94.21	94.21	94.21	94.21	93.94	92.56	92.29	88.71	87.05	77.2	77.2	77.2	77.2
E. gallinarum MRx1548	100	100	100	100		100	100	100	100	100	99.72	99.44	97.78	97.22	96.94	96.67	96.11	95	94.21	94.21	94.21	94.21	94.21	94.21	94.21	94.21	94.21	94.21	94.21	94.21	94.21	94.21	94.21	94.21	94.21	94.21	94.21	94.21	94.21	94.21	93.94	92.56	92.29	88.71	87.05	77.2	77.2	77.2	77.2
E. gallinarum MRx1650	100	100	100	100	100		100	100	100	100	99.72	99.44	97.78	97.22	96.94	96.67	96.11	95	94.21	94.21	94.21	94.21	94.21	94.21	94.21	94.21	94.21	94.21	94.21	94.21	94.21	94.21	94.21	94.21	94.21	94.21	94.21	94.21	94.21	94.21	93.94	92.56	92.29	88.71	87.05	77.2	77.2	77.2	77.2
E. gallinarum MRx1763	100	100	100	100	100	100		100	100	100	99.72	99.44	97.78	97.22	96.94	96.67	96.11	95	94.21	94.21	94.21	94.21	94.21	94.21	94.21	94.21	94.21	94.21	94.21	94.21	94.21	94.21	94.21	94.21	94.21	94.21	94.21	94.21	94.21	94.21	93.94	92.56	92.29	88.71	87.05	77.2	77.2	77.2	77.2
E. gallinarum MRx1766	100	100	100	100	100	100	100		100	100	99.72	99.44	97.78	97.22	96.94	96.67	96.11	95	94.21	94.21	94.21	94.21	94.21	94.21	94.21	94.21	94.21	94.21	94.21	94.21	94.21	94.21	94.21	94.21	94.21	94.21	94.21	94.21	94.21	94.21	93.94	92.56	92.29	88.71	87.05	77.2	77.2	77.2	77.2
E. gallinarum MRx1775	100	100	100	100	100	100	100	100		100	99.72	99.44	97.78	97.22	96.94	96.67	96.11	95	94.21	94.21	94.21	94.21	94.21	94.21	94.21	94.21	94.21	94.21	94.21	94.21	94.21	94.21	94.21	94.21	94.21	94.21	94.21	94.21	94.21	94.21	93.94	92.56	92.29	88.71	87.05	77.2	77.2	77.2	77.2
E. gallinarum MRx1886	100	100	100	100	100	100	100	100	100		99.72	99.44	97.78	97.22	96.94	96.67	96.11	95	94.21	94.21	94.21	94.21	94.21	94.21	94.21	94.21	94.21	94.21	94.21	94.21	94.21	94.21	94.21	94.21	94.21	94.21	94.21	94.21	94.21	94.21	93.94	92.56	92.29	88.71	87.05	77.2	77.2	77.2	77.2
E. gallinarum 2A8	99.72	99.72	99.72	99.72	99.72	99.72	99.72	99.72	99.72	99.72		99.72	97.51	96.94	96.68	96.4	95.83	94.72	93.94	93.94	93.94	93.94	93.94	93.94	93.94	93.96	93.96	93.96	93.96	93.96	93.96	93.96	93.96	93.96	93.96	93.96	93.96	93.96	93.96	93.96	93.68	92.29	92.01	88.43	86.78	77.2	77.2	77.2	77.2
E. gallinarum 9402	99.44	99.44	99.44	99.44	99.44	99.44	99.44	99.44	99.44	99.44	99.72		97.78	97.22	96.94	96.67	96.11	94.44	93.66	93.66	93.66	93.66	93.66	93.66	93.66	93.66	93.66	93.66	93.66	93.66	93.66	93.66	93.66	93.66	93.66	93.66	93.66	93.66	93.66	93.66	93.39	92.01	91.74	88.15	86.5	77.2	77.2	77.2	77.2
E. gallinarum A6981	97.78	97.78	97.78	97.78	97.78	97.78	97.78	97.78	97.78	97.78	97.51	97.78		98.89	98.61	98.34	97.78	93.61	92.56	92.56	92.56	92.56	92.56	92.56	92.56	92.58	92.58	92.58	92.58	92.58	92.58	92.58	92.58	92.58	92.58	92.58	92.58	92.58	92.58	92.58	92.58	91.46	91.18	87.6	86.5	77.2	77.2	77.2	77.2
E. gallinarum MRx1649	97.22	97.22	97.22	97.22	97.22	97.22	97.22	97.22	97.22	97.22	96.94	97.22	98.89		99.17	99.44	98.89	93.61	92.56	92.56	92.56	92.56	92.56	92.56	92.56	92.56	92.56	92.56	92.56	92.56	92.56	92.56	92.56	92.56	92.56	92.56	92.56	92.56	92.56	92.56	92.56	91.46	91.18	87.6	86.5	77.2	77.2	77.2	77.2
E. gallinarum EG2	96.94	96.94	96.94	96.94	96.94	96.94	96.94	96.94	96.94	96.94	96.68	96.94	98.61	99.17		99.72	98.89	93.06	92.01	92.01	92.01	92.01	92.01	92.01	92.01	92.03	92.03	92.03	92.03	92.03	92.03	92.03	92.03	92.03	92.03	92.03	92.03	92.03	92.03	92.03	92.03	90.91	90.63	87.05	85.95	76.65	76.65	76.65	76.65
E. gallinarum SKF1	96.67	96.67	96.67	96.67	96.67	96.67	96.67	96.67	96.67	96.67	96.4	96.67	98.34	99.44	99.72		99.17	93.06	92.01	92.01	92.01	92.01	92.01	92.01	92.01	92.03	92.03	92.03	92.03	92.03	92.03	92.03	92.03	92.03	92.03	92.03	92.03	92.03	92.03	92.03	92.03	90.91	90.63	87.05	85.95	76.65	76.65	76.65	76.65
E. casseliflavus UBA4535	96.11	96.11	96.11	96.11	96.11	96.11	96.11	96.11	96.11	96.11	95.83	96.11	97.78	98.89	98.89	99.17		92.5	91.46	91.46	91.46	91.46	91.46	91.46	91.46	91.46	91.46	91.46	91.46	91.46	91.46	91.46	91.46	91.46	91.46	91.46	91.46	91.46	91.46	91.46	91.46	90.36	90.36	86.78	85.67	76.37	76.37	76.37	76.37
E. casseliflavus UBA3886	95	95	95	95	95	95	95	95	95	95	94.72	94.44	93.61	93.61	93.06	93.06	92.5		98.06	98.06	98.06	98.06	98.06	98.06	98.06	98.06	98.06	98.06	98.06	98.06	98.06	98.06	98.06	98.06	98.06	98.06	98.06	98.06	98.06	98.06	97.78	96.67	96.67	91.67	90.86	78.85	78.85	78.85	78.85
E. casseliflavus UBA7850	94.21	94.21	94.21	94.21	94.21	94.21	94.21	94.21	94.21	94.21	93.94	93.66	92.56	92.56	92.01	92.01	91.46	98.06		100	100	100	100	100	100	100	100	100	100	100	100	100	100	100	100	100	100	100	100	100	99.72	97.5	97.22	92.22	90.86	77.93	77.93	77.93	77.93
E. casseliflavus UBA6757	94.21	94.21	94.21	94.21	94.21	94.21	94.21	94.21	94.21	94.21	93.94	93.66	92.56	92.56	92.01	92.01	91.46	98.06	100		100	100	100	100	100	100	100	100	100	100	100	100	100	100	100	100	100	100	100	100	99.72	97.5	97.22	92.22	90.86	77.93	77.93	77.93	77.93
E. casseliflavus UBA6685	94.21	94.21	94.21	94.21	94.21	94.21	94.21	94.21	94.21	94.21	93.94	93.66	92.56	92.56	92.01	92.01	91.46	98.06	100	100		100	100	100	100	100	100	100	100	100	100	100	100	100	100	100	100	100	100	100	99.72	97.5	97.22	92.22	90.86	77.93	77.93	77.93	77.93
E. casseliflavus UBA4483	94.21	94.21	94.21	94.21	94.21	94.21	94.21	94.21	94.21	94.21	93.94	93.66	92.56	92.56	92.01	92.01	91.46	98.06	100	100	100		100	100	100	100	100	100	100	100	100	100	100	100	100	100	100	100	100	100	99.72	97.5	97.22	92.22	90.86	77.93	77.93	77.93	77.93
E. casseliflavus UBA4399	94.21	94.21	94.21	94.21	94.21	94.21	94.21	94.21	94.21	94.21	93.94	93.66	92.56	92.56	92.01	92.01	91.46	98.06	100	100	100	100		100	100	100	100	100	100	100	100	100	100	100	100	100	100	100	100	100	99.72	97.5	97.22	92.22	90.86	77.93	77.93	77.93	77.93
E. casseliflavus UBA1296	94.21	94.21	94.21	94.21	94.21	94.21	94.21	94.21	94.21	94.21	93.94	93.66	92.56	92.56	92.01	92.01	91.46	98.06	100	100	100	100	100		100	100	100	100	100	100	100	100	100	100	100	100	100	100	100	100	99.72	97.5	97.22	92.22	90.86	77.93	77.93	77.93	77.93
E. casseliflavus DSM 7370	94.21	94.21	94.21	94.21	94.21	94.21	94.21	94.21	94.21	94.21	93.94	93.66	92.56	92.56	92.01	92.01	91.46	98.06	100	100	100	100	100	100		100	100	100	100	100	100	100	100	100	100	100	100	100	100	100	99.72	97.5	97.22	92.22	90.86	77.93	77.93	77.93	77.93
E. casseliflavus 1a6A	94.21	94.21	94.21	94.21	94.21	94.21	94.21	94.21	94.21	94.21	93.96	93.66	92.58	92.56	92.03	92.03	91.46	98.06	100	100	100	100	100	100	100		100	100	100	100	100	100	100	100	100	100	100	100	100	100	99.72	97.5	97.22	92.22	90.86	77.93	77.93	77.93	77.93
E. casseliflavus 3h10B	94.21	94.21	94.21	94.21	94.21	94.21	94.21	94.21	94.21	94.21	93.96	93.66	92.58	92.56	92.03	92.03	91.46	98.06	100	100	100	100	100	100	100	100		100	100	100	100	100	100	100	100	100	100	100	100	100	99.72	97.5	97.22	92.22	90.86	77.93	77.93	77.93	77.93
E. casseliflavus 14-MB-W-14	94.21	94.21	94.21	94.21	94.21	94.21	94.21	94.21	94.21	94.21	93.96	93.66	92.58	92.56	92.03	92.03	91.46	98.06	100	100	100	100	100	100	100	100	100		100	100	100	100	100	100	100	100	100	100	100	100	99.72	97.5	97.22	92.22	90.86	77.93	77.93	77.93	77.93
E. casseliflavus ATCC12755	94.21	94.21	94.21	94.21	94.21	94.21	94.21	94.21	94.21	94.21	93.96	93.66	92.58	92.56	92.03	92.03	91.46	98.06	100	100	100	100	100	100	100	100	100	100		100	100	100	100	100	100	100	100	100	100	100	99.72	97.5	97.22	92.22	90.86	77.93	77.93	77.93	77.93
E. casseliflavus DSM4841	94.21	94.21	94.21	94.21	94.21	94.21	94.21	94.21	94.21	94.21	93.96	93.66	92.58	92.56	92.03	92.03	91.46	98.06	100	100	100	100	100	100	100	100	100	100	100		100	100	100	100	100	100	100	100	100	100	99.72	97.5	97.22	92.22	90.86	77.93	77.93	77.93	77.93
E. casseliflavus DSM20680	94.21	94.21	94.21	94.21	94.21	94.21	94.21	94.21	94.21	94.21	93.96	93.66	92.58	92.56	92.03	92.03	91.46	98.06	100	100	100	100	100	100	100	100	100	100	100	100		100	100	100	100	100	100	100	100	100	99.72	97.5	97.22	92.22	90.86	77.93	77.93	77.93	77.93
E. casseliflavus EC10	94.21	94.21	94.21	94.21	94.21	94.21	94.21	94.21	94.21	94.21	93.96	93.66	92.58	92.56	92.03	92.03	91.46	98.06	100	100	100	100	100	100	100	100	100	100	100	100	100		100	100	100	100	100	100	100	100	99.72	97.5	97.22	92.22	90.86	77.93	77.93	77.93	77.93
E. casseliflavus EC20	94.21	94.21	94.21	94.21	94.21	94.21	94.21	94.21	94.21	94.21	93.96	93.66	92.58	92.56	92.03	92.03	91.46	98.06	100	100	100	100	100	100	100	100	100	100	100	100	100	100		100	100	100	100	100	100	100	99.72	97.5	97.22	92.22	90.86	77.93	77.93	77.93	77.93
E. casseliflavus EC30	94.21	94.21	94.21	94.21	94.21	94.21	94.21	94.21	94.21	94.21	93.96	93.66	92.58	92.56	92.03	92.03	91.46	98.06	100	100	100	100	100	100	100	100	100	100	100	100	100	100	100		100	100	100	100	100	100	99.72	97.5	97.22	92.22	90.86	77.93	77.93	77.93	77.93
E. casseliflavus F1129E 107	94.21	94.21	94.21	94.21	94.21	94.21	94.21	94.21	94.21	94.21	93.96	93.66	92.58	92.56	92.03	92.03	91.46	98.06	100	100	100	100	100	100	100	100	100	100	100	100	100	100	100	100		100	100	100	100	100	99.72	97.5	97.22	92.22	90.86	77.93	77.93	77.93	77.93
E. casseliflavus F1129F 46	94.21	94.21	94.21	94.21	94.21	94.21	94.21	94.21	94.21	94.21	93.96	93.66	92.58	92.56	92.03	92.03	91.46	98.06	100	100	100	100	100	100	100	100	100	100	100	100	100	100	100	100	100		100	100	100	100	99.72	97.5	97.22	92.22	90.86	77.93	77.93	77.93	77.93
E. casseliflavus NBRC 100478	94.21	94.21	94.21	94.21	94.21	94.21	94.21	94.21	94.21	94.21	93.96	93.66	92.58	92.56	92.03	92.03	91.46	98.06	100	100	100	100	100	100	100	100	100	100	100	100	100	100	100	100	100	100		100	100	100	99.72	97.5	97.22	92.22	90.86	77.93	77.93	77.93	77.93
E. casseliflavus PAVET15	94.21	94.21	94.21	94.21	94.21	94.21	94.21	94.21	94.21	94.21	93.96	93.66	92.58	92.56	92.03	92.03	91.46	98.06	100	100	100	100	100	100	100	100	100	100	100	100	100	100	100	100	100	100	100		100	100	99.72	97.5	97.22	92.22	90.86	77.93	77.93	77.93	77.93
E. casseliflavus NLAE-zl-G268	94.21	94.21	94.21	94.21	94.21	94.21	94.21	94.21	94.21	94.21	93.96	93.66	92.58	92.56	92.03	92.03	91.46	98.06	100	100	100	100	100	100	100	100	100	100	100	100	100	100	100	100	100	100	100	100		100	99.72	97.5	97.22	92.22	90.86	77.93	77.93	77.93	77.93
E. casseliflavus NLAE-zl-C414	94.21	94.21	94.21	94.21	94.21	94.21	94.21	94.21	94.21	94.21	93.96	93.66	92.58	92.56	92.03	92.03	91.46	98.06	100	100	100	100	100	100	100	100	100	100	100	100	100	100	100	100	100	100	100	100	100		99.72	97.5	97.22	92.22	90.86	77.93	77.93	77.93	77.93
E. gallinarum FDAARGOS-163	93.94	93.94	93.94	93.94	93.94	93.94	93.94	93.94	93.94	93.94	93.68	93.39	92.58	92.56	92.03	92.03	91.46	97.78	99.72	99.72	99.72	99.72	99.72	99.72	99.72	99.72	99.72	99.72	99.72	99.72	99.72	99.72	99.72	99.72	99.72	99.72	99.72	99.72	99.72	99.72		97.78	97.5	92.5	91.14	77.93	77.93	77.93	77.93
E. casseliflavus UBA3419	92.56	92.56	92.56	92.56	92.56	92.56	92.56	92.56	92.56	92.56	92.29	92.01	91.46	91.46	90.91	90.91	90.36	96.67	97.5	97.5	97.5	97.5	97.5	97.5	97.5	97.5	97.5	97.5	97.5	97.5	97.5	97.5	97.5	97.5	97.5	97.5	97.5	97.5	97.5	97.5	97.78		97.5	92.22	91.14	77.38	77.38	77.38	77.38
E. casseliflavus UBA1871	92.29	92.29	92.29	92.29	92.29	92.29	92.29	92.29	92.29	92.29	92.01	91.74	91.18	91.18	90.63	90.63	90.36	96.67	97.22	97.22	97.22	97.22	97.22	97.22	97.22	97.22	97.22	97.22	97.22	97.22	97.22	97.22	97.22	97.22	97.22	97.22	97.22	97.22	97.22	97.22	97.5	97.5		93.61	93.07	77.38	77.38	77.38	77.38
E. casseliflavus MRx0858	88.71	88.71	88.71	88.71	88.71	88.71	88.71	88.71	88.71	88.71	88.43	88.15	87.6	87.6	87.05	87.05	86.78	91.67	92.22	92.22	92.22	92.22	92.22	92.22	92.22	92.22	92.22	92.22	92.22	92.22	92.22	92.22	92.22	92.22	92.22	92.22	92.22	92.22	92.22	92.22	92.5	92.22	93.61		91.97	74.93	74.93	74.93	74.93
E. casseliflavus DSM25781	87.05	87.05	87.05	87.05	87.05	87.05	87.05	87.05	87.05	87.05	86.78	86.5	86.5	86.5	85.95	85.95	85.67	90.86	90.86	90.86	90.86	90.86	90.86	90.86	90.86	90.86	90.86	90.86	90.86	90.86	90.86	90.86	90.86	90.86	90.86	90.86	90.86	90.86	90.86	90.86	91.14	91.14	93.07	91.97		74.11	74.11	74.11	74.11
E. gallinarum EG1	77.2	77.2	77.2	77.2	77.2	77.2	77.2	77.2	77.2	77.2	77.2	77.2	77.2	77.2	76.65	76.65	76.37	78.85	77.93	77.93	77.93	77.93	77.93	77.93	77.93	77.93	77.93	77.93	77.93	77.93	77.93	77.93	77.93	77.93	77.93	77.93	77.93	77.93	77.93	77.93	77.93	77.38	77.38	74.93	74.11		100	100	100
E. gallinarum DSM28564	77.2	77.2	77.2	77.2	77.2	77.2	77.2	77.2	77.2	77.2	77.2	77.2	77.2	77.2	76.65	76.65	76.37	78.85	77.93	77.93	77.93	77.93	77.93	77.93	77.93	77.93	77.93	77.93	77.93	77.93	77.93	77.93	77.93	77.93	77.93	77.93	77.93	77.93	77.93	77.93	77.93	77.38	77.38	74.93	74.11	100		100	100
E. gallinarum DSM28565	77.2	77.2	77.2	77.2	77.2	77.2	77.2	77.2	77.2	77.2	77.2	77.2	77.2	77.2	76.65	76.65	76.37	78.85	77.93	77.93	77.93	77.93	77.93	77.93	77.93	77.93	77.93	77.93	77.93	77.93	77.93	77.93	77.93	77.93	77.93	77.93	77.93	77.93	77.93	77.93	77.93	77.38	77.38	74.93	74.11	100	100		100
E. gallinarum DSM100110	77.2	77.2	77.2	77.2	77.2	77.2	77.2	77.2	77.2	77.2	77.2	77.2	77.2	77.2	76.65	76.65	76.37	78.85	77.93	77.93	77.93	77.93	77.93	77.93	77.93	77.93	77.93	77.93	77.93	77.93	77.93	77.93	77.93	77.93	77.93	77.93	77.93	77.93	77.93	77.93	77.93	77.38	77.38	74.93	74.11	100	100	100
E. gallinarum F1213F 228	77.2	77.2	77.2	77.2	77.2	77.2	77.2	77.2	77.2	77.2	77.2	77.2	77.2	77.2	76.65	76.65	76.37	77.47	76.84	76.84	76.84	76.84	76.84	76.84	76.84	76.84	76.84	76.84	76.84	76.84	76.84	76.84	76.84	76.84	76.84	76.84	76.84	76.84	76.84	76.84	76.84	76.29	76.57	74.93	73.3	93.91	93.91	93.91	93.91
E. gallinarum 24841	76.03	76.03	76.03	76.03	76.03	76.03	76.03	76.03	76.03	76.03	76.03	76.03	75.76	76.03	75.48	75.48	75.21	76.94	76.31	76.31	76.31	76.31	76.31	76.31	76.31	76.31	76.31	76.31	76.31	76.31	76.31	76.31	76.31	76.31	76.31	76.31	76.31	76.31	76.31	76.31	76.31	76.31	76.03	74.93	73.63	85.4	85.4	85.4	85.4
E. gallinarum DSM20718	76.03	76.03	76.03	76.03	76.03	76.03	76.03	76.03	76.03	76.03	76.03	76.03	75.76	76.03	75.48	75.48	75.21	76.94	76.31	76.31	76.31	76.31	76.31	76.31	76.31	76.31	76.31	76.31	76.31	76.31	76.31	76.31	76.31	76.31	76.31	76.31	76.31	76.31	76.31	76.31	76.31	76.31	76.03	74.93	73.63	85.4	85.4	85.4	85.4
E. gallinarum DSM20628	76.03	76.03	76.03	76.03	76.03	76.03	76.03	76.03	76.03	76.03	76.03	76.03	75.76	76.03	75.48	75.48	75.21	76.94	76.31	76.31	76.31	76.31	76.31	76.31	76.31	76.31	76.31	76.31	76.31	76.31	76.31	76.31	76.31	76.31	76.31	76.31	76.31	76.31	76.31	76.31	76.31	76.31	76.03	74.93	73.63	85.4	85.4	85.4	85.4
E. gallinarum NBRC100675	75.82	75.82	75.82	75.82	75.82	75.82	75.82	75.82	75.82	75.82	75.82	75.82	75.55	75.82	75.27	75.27	75	76.73	76.1	76.1	76.1	76.1	76.1	76.1	76.1	76.1	76.1	76.1	76.1	76.1	76.1	76.1	76.1	76.1	76.1	76.1	76.1	76.1	76.1	76.1	76.1	76.1	75.82	74.73	73.42	85.4	85.4	85.4	85.4
E. gallinarum DSM24841	75.82	75.82	75.82	75.82	75.82	75.82	75.82	75.82	75.82	75.82	75.82	75.82	75.55	75.82	75.27	75.27	75	76.73	76.1	76.1	76.1	76.1	76.1	76.1	76.1	76.1	76.1	76.1	76.1	76.1	76.1	76.1	76.1	76.1	76.1	76.1	76.1	76.1	76.1	76.1	76.1	76.1	75.82	74.73	73.42	85.4	85.4	85.4	85.4
L. mali DSM20444	54.92	54.92	54.92	54.92	54.92	54.92	54.92	54.92	54.92	54.92	54.92	54.92	54.64	54.64	54.37	54.37	54.1	54.82	55.1	55.1	55.1	55.1	55.1	55.1	55.1	55.1	55.1	55.1	55.1	55.1	55.1	55.1	55.1	55.1	55.1	55.1	55.1	55.1	55.1	55.1	55.1	55.1	55.1	54.55	54.4	52.03	52.03	52.03	52.03
[truncated: 7 more columns]

## Sheet: Multispecies FliC
Distance matrix of multispecies FliC alignment
	E. gallinarum MRx0518	Enterococcus sp. HSIEG1	Enterococcus saccharolyticus 30_1	Enterococcus sp. 6D12_DIV0197	E. casseliflavus DSM20680	E. gallinarum DSM100110	Lactobacillus uvarum DSM19971	Enterococcus sp. RIT-PI-f	Lactobacillus aquaticus	Lactobacillus oeni	Lactobacillus sucicola DSM21376	Enterococcus sp. 8G7_MSG3316	Lactobacillus hordei	Lactobacillus satsumensis DSM16230	Marinilactibacillus sp. 15R	Lactobacillus mali DSM20444	Lactobacillus capillatus	Lactobacillus cacaonum DSM21116	Terribacillus saccharophilus	Halobacillus massiliensis	Vagococcus penaei	Sediminibacillus halophilus	Geobacillus sp. WSUCF-018B	Oceanobacillus iheyensis	Bacillus caldolyticus	Enterococcus sp. 6C8_DIV0013	Geobacillus kaustophilus	Geobacillus thermoleovorans	Novibacillus thermophilus	Virgibacillus alimentarius	Carnobacterium sp. 17-4	Carnobacterium mobile	Carnobacterium funditum	Carnobacterium pleistocenium	Domibacillus enclensis	Bacillus amyloliquefaciens	Bacillus xerothermodurans	Bacillus siamensis	Bacillus sp. PS3	Bacillus subtilis	Halalkalibacillus halophilus	Virgibacillus pantothenticus	Bacillus sp. JCM 19041	Halobacillus sp. BAB-2008	Pontibacillus halophilus	Bacillus velezensis	Virgibacillus dokdonensis	Desulfotomaculum thermocisternum	Bacillus beveridgei
E. gallinarum MRx0518		100	99.72	91.97	91.48	76.58	68.6	68.31	67.49	63.96	63.39	62.01	59.95	57.95	53.44	53.41	56.23	51.49	50.41	50.82	51.73	49.86	49.04	48.9	48.48	51.17	48.48	48.48	48.07	48.35	51.66	48.09	48.93	51.89	46.8	47.83	48.39	47.12	46.83	47.41	47.41	48.27	46.61	46.2	46.63	45.8	45.95	47.38	46.13
Enterococcus sp. HSIEG1	100		99.72	91.97	91.48	76.58	68.6	68.31	67.49	63.96	63.39	62.01	59.95	57.95	53.44	53.41	56.23	51.49	50.41	50.82	51.73	49.86	49.04	48.9	48.48	51.17	48.48	48.48	48.07	48.35	51.66	48.09	48.93	51.89	46.8	47.83	48.39	47.12	46.83	47.41	47.41	48.27	46.61	46.2	46.63	45.8	45.95	47.38	46.13
Enterococcus saccharolyticus 30_1	99.72	99.72		91.69	91.21	76.58	68.6	68.03	67.49	63.96	63.39	62.01	59.95	57.95	53.44	53.41	56.23	51.49	50.41	50.82	51.73	49.86	49.04	48.9	48.48	51.17	48.48	48.48	48.07	48.35	51.66	48.09	48.93	51.89	46.8	47.83	48.39	47.12	46.83	47.41	47.41	48.27	46.61	46.2	46.63	45.8	45.95	47.38	46.13
Enterococcus sp. 6D12_DIV0197	91.97	91.97	91.69		94.44	77.2	67.49	67.76	66.94	64.13	63.01	61.64	59.84	58.27	53.76	53.01	56.63	51.63	51.66	51.23	51.34	50	49.17	50.14	48.62	50.65	48.34	48.62	48.48	49.31	50.51	48.36	48.4	50.76	47.78	48.5	48.52	47.25	46.96	48.09	47.81	47.59	47.83	46.59	46.76	46.74	46.88	48.43	47.06
E. casseliflavus DSM20680	91.48	91.48	91.21	94.44		76.57	68.03	67.48	67.49	64.42	62.13	61.15	59.89	57.8	54.42	52.57	56.6	52.02	50.55	51.08	51.46	50.14	48.77	49.45	48.22	51.17	47.95	48.22	47.25	48.35	52.31	47.7	49.2	52.27	46.83	48.65	49.2	47.68	46.85	47.97	47.15	47.75	47.44	47.03	46.65	46.36	47.31	47.01	46.68
E. gallinarum DSM100110	76.58	76.58	76.58	77.2	76.57		66.21	65.94	66.21	62.37	60.6	61.27	59.95	57.03	52.33	51.37	56.38	50.95	49.86	49.05	50.53	48.77	48.9	49.18	48.9	49.09	48.9	48.63	46.15	46.2	50.51	47.54	47.47	49.75	46.26	45.9	45.55	45.9	47.53	45.08	45.9	46.52	46.2	46.34	46.49	46.32	47.3	45.03	45.07
Lactobacillus uvarum DSM19971	68.6	68.6	68.6	67.49	68.03	66.21		64.53	98.01	70.19	65.16	59.3	64.74	62.4	54.75	55.16	59.29	54.18	50.83	49.04	50.93	47.35	50.99	50.28	50.14	50.13	49.86	49.86	48.88	48.48	52.17	48.24	46.95	49.75	48.29	47.37	47.68	48.03	49.44	46.24	46.96	46.63	44.23	46.58	45.9	47.38	46.34	43.57	46.49
Enterococcus sp. RIT-PI-f	68.31	68.31	68.03	67.76	67.48	65.94	64.53		64.25	59.09	59.72	63.54	57.85	56.25	51.4	50.95	54.16	47.98	48.49	47.66	50.93	48.18	48.88	48.48	48.03	48.58	48.6	48.88	47.37	45.36	48.86	47.81	48.39	47.01	47.69	46.03	46.05	46.63	47.9	45.68	44.26	47.03	44.51	44.57	45.23	45.88	45.11	45.38	43.05
Lactobacillus aquaticus	67.49	67.49	67.49	66.94	67.49	66.21	98.01	64.25		70.19	64.53	59.19	65.01	62.16	54.62	54.97	58.52	54.25	50.7	48.76	51.2	47.08	50.42	50.28	49.58	50.13	49.3	49.3	48.73	48.33	51.66	48.24	46.95	49.5	48.57	46.81	47.14	47.75	48.88	46.65	46.41	45.82	43.96	46.7	45.63	46.83	46.07	43.57	45.68
Lactobacillus oeni	63.96	63.96	63.96	64.13	64.42	62.37	70.19	59.09	70.19		62.7	57.44	62.8	63.73	49.86	56.87	59.34	54.96	47.41	45.97	51.47	48.51	48.77	48.91	48.23	47.94	47.96	47.96	47.54	45.92	50.9	46.77	46.68	49.62	44.84	45.16	46.26	45.53	46.87	46.09	43.78	46.93	43.16	44.62	43.85	45.58	45.16	43.26	43.97
Lactobacillus sucicola DSM21376	63.39	63.39	63.39	63.01	62.13	60.6	65.16	59.72	64.53	62.7		58.06	69.77	59.14	53.91	55.37	67.1	54.62	50	50	53.08	49.44	50	49.72	50.86	49.47	50.29	50.29	47.59	48	48.84	46.96	48.63	47.13	48.7	47.09	48.9	48.58	49.43	50.72	45.43	48.22	44.04	49	46.01	48.2	47.78	45.65	42.97
Enterococcus sp. 8G7_MSG3316	62.01	62.01	62.01	61.64	61.15	61.27	59.3	63.54	59.19	57.44	58.06		57.41	55.61	50.82	48.66	54.02	47.85	47.18	46.88	48.45	47.14	49.14	48.48	49.14	45.45	49.57	49.57	47.43	44.12	48.99	46.13	46.88	45.99	44.69	49.71	48.31	49.29	47.43	47.47	45.63	45.87	44.26	45.07	49.14	49.28	45.84	44.62	44.6
Lactobacillus hordei	59.95	59.95	59.95	59.84	59.89	59.95	64.74	57.85	65.01	62.8	69.77	57.41		64.03	52.25	54.47	64.51	54.14	50	51.68	49.6	50.28	47.89	49.44	48.73	48.03	48.45	48.73	49.86	47.77	48.59	46.98	47.97	46.88	45.25	47.37	46.41	47.47	47.04	47.89	45.71	47.4	45.71	45.71	46.13	49.17	49.03	43.68	44.99
Lactobacillus satsumensis DSM16230	57.95	57.95	57.95	58.27	57.8	57.03	62.4	56.25	62.16	63.73	59.14	55.61	64.03		53.19	58.56	57.91	58.73	47.03	48.63	50.53	46.7	48.62	46.32	47.51	47.03	47.24	47.51	46.74	45.82	50	50	48.4	50.12	45.73	47.01	48.63	47.25	46.69	45.88	44.54	46.49	44.93	43.78	46.17	46.74	45.73	44.06	45.36
Marinilactibacillus sp. 15R	53.44	53.44	53.44	53.76	54.42	52.33	54.75	51.4	54.62	49.86	53.91	50.82	52.25	53.19		46.37	47.95	48.31	51.27	50.28	48.66	49.86	49.43	49.72	49.71	44.13	50	50	47.74	48.31	55.9	51.66	50.27	52.51	47.71	46.52	47.24	47.88	48.86	49.85	47.37	46.58	47.35	51.7	48.08	47.22	45.86	44.41	45.28
Lactobacillus mali DSM20444	53.41	53.41	53.41	53.01	52.57	51.37	55.16	50.95	54.97	56.87	55.37	48.66	54.47	58.56	46.37		52.07	72.45	48.03	45	45.31	45.28	45.4	47.19	45.4	43.8	44.57	44.85	46.46	46.07	45.22	41.3	45.01	46.12	41.71	45.68	45.6	46.39	43.73	47.47	44.57	46.87	44.08	43.42	43.68	45.86	43.25	41.36	44.17
Lactobacillus capillatus	56.23	56.23	56.23	56.63	56.6	56.38	59.29	54.16	58.52	59.34	67.1	54.02	64.51	57.91	47.95	52.07		49.36	46.89	47.03	53.47	46.51	46.02	45.45	46.53	48.12	46.53	46.27	44.94	44.56	49.24	44.76	47.45	48.17	43.88	46.39	45.85	46.13	45.24	45.36	42.34	47.44	40.77	44.85	43.67	46.92	46.49	42.26	42.56
Lactobacillus cacaonum DSM21116	51.49	51.49	51.49	51.63	52.02	50.95	54.18	47.98	54.25	54.96	54.62	47.85	54.14	58.73	48.31	72.45	49.36		46.33	44.51	43.47	43.41	43.09	44.79	43.09	44.59	43.73	43.73	44.38	45.2	47.16	42.28	43.67	45.02	40	43.73	44.66	43.61	42.62	44.16	42.22	42.86	41.76	44.16	42.03	42.66	42.08	38.7	43.36
Terribacillus saccharophilus	50.41	50.41	50.41	51.66	50.55	49.86	50.83	48.49	50.7	47.41	50	47.18	50	47.03	51.27	48.03	46.89	46.33		59.5	47.99	61.94	53.91	64.97	54.47	44.97	54.47	54.75	66.76	70.2	45.36	43.75	43.94	43.11	53.89	59.44	57.22	60.06	52.23	61.08	55.25	51.08	54.79	60.17	55.74	58.84	58.63	51.44	54.05
Halobacillus massiliensis	50.82	50.82	50.82	51.23	51.08	49.05	49.04	47.66	48.76	45.97	50	46.88	51.68	48.63	50.28	45	47.03	44.51	59.5		47.18	64.77	53.67	59.33	54.24	44.47	53.65	54.21	60.61	58.4	45.76	43.13	43.87	43.61	55.46	59.55	66.57	59.09	52.94	59.38	59.72	55.28	53.8	62.98	60.89	58.99	59.33	50	57.92
Vagococcus penaei	51.73	51.73	51.73	51.34	51.46	50.53	50.93	50.93	51.2	51.47	53.08	48.45	49.6	50.53	48.66	45.31	53.47	43.47	47.99	47.18		47.45	46.49	47.84	46.22	59.23	45.68	45.95	44.89	46.26	48.34	50.8	51.06	47.37	43.7	44.62	46.4	44.62	45.41	44.62	45.82	46.28	41.98	47.45	45.36	45.6	46.38	45.36	44.56
Sediminibacillus halophilus	49.86	49.86	49.86	50	50.14	48.77	47.35	48.18	47.08	48.51	49.44	47.14	50.28	46.7	49.86	45.28	46.51	43.41	61.94	64.77	47.45		57.14	62.54	57.43	44.47	55.93	56.21	62.54	63.33	44.73	43.41	42.62	43.39	53.56	58.19	61.86	61.27	54.93	59.31	58.64	56.94	55.24	59.12	62.43	59.09	61.84	52.38	58.73
Geobacillus sp. WSUCF-018B	49.04	49.04	49.04	49.17	48.77	48.9	50.99	48.88	50.42	48.77	50	49.14	47.89	48.62	49.43	45.4	46.02	43.09	53.91	53.67	46.49	57.14		56.03	93.27	43.57	91.87	91.27	55.65	54.04	42.71	44.04	43.21	42.61	61.61	55.43	58.33	56.76	90.99	55.85	52.6	54.17	53.74	53.61	56.52	57.48	51.94	51.2	53.69
Oceanobacillus iheyensis	48.9	48.9	48.9	50.14	49.45	49.18	50.28	48.48	50.28	48.91	49.72	48.48	49.44	46.32	49.72	47.19	45.45	44.79	64.97	59.33	47.84	62.54	56.03		56.03	43.24	56.56	56.85	63.92	64.12	43.93	41.64	42.66	42.11	52.68	60	59.44	60.4	55.39	56.06	59.6	57.14	56.86	58.15	58.24	56.45	60.39	51.84	57.87
Bacillus caldolyticus	48.48	48.48	48.48	48.62	48.22	48.9	50.14	48.03	49.58	48.23	50.86	49.14	48.73	47.51	49.71	45.4	46.53	43.09	54.47	54.24	46.22	57.43	93.27	56.03		43.83	94.28	93.98	55.65	54.04	43.48	43.21	43.21	42.36	61.01	56.3	58.62	56.76	88.89	55.85	52.89	54.72	54.6	54.17	57.1	57.18	52.5	50.93	54.26
Enterococcus sp. 6C8_DIV0013	51.17	51.17	51.17	50.65	51.17	49.09	50.13	48.58	50.13	47.94	49.47	45.45	48.03	47.03	44.13	43.8	48.12	44.59	44.97	44.47	59.23	44.47	43.57	43.24	43.83		43.83	43.83	43.24	43.24	45.06	50.13	47.77	45.45	41.1	41.73	43.6	40.94	42.52	41.21	41.8	41.45	39.69	43.42	42.67	42.15	43.04	41.81	42.38
Geobacillus kaustophilus	48.48	48.48	48.48	48.34	47.95	48.9	49.86	48.6	49.3	47.96	50.29	49.57	48.45	47.24	50	44.57	46.53	43.73	54.47	53.65	45.68	55.93	91.87	56.56	94.28	43.83		97.85	55.37	53.48	43.22	43.77	43.21	41.85	59.82	55.88	58.79	56.64	90.52	54.62	53.33	53.74	54.47	55	56.98	56.76	52.22	50.4	53.56
Geobacillus thermoleovorans	48.48	48.48	48.48	48.62	48.22	48.63	49.86	48.88	49.3	47.96	50.29	49.57	48.73	47.51	50	44.85	46.27	43.73	54.75	54.21	45.95	56.21	91.27	56.85	93.98	43.83	97.85		55.37	53.76	43.22	43.49	43.21	42.11	59.53	56.47	59.37	56.64	91.13	54.91	53.91	53.74	54.76	55	57.85	56.76	52.22	50.4	53.85
Novibacillus thermophilus	48.07	48.07	48.07	48.48	47.25	46.15	48.88	47.37	48.73	47.54	47.59	47.43	49.86	46.74	47.74	46.46	44.94	44.38	66.76	60.61	44.89	62.54	55.65	63.92	55.65	43.24	55.37	55.37		67.61	43.41	42.51	42.16	40.35	53.09	60.96	61.33	59.89	54.08	60.8	59.1	55.89	52.08	58.71	57.34	58.66	59.67	55.38	57.81
Virgibacillus alimentarius	48.35	48.35	48.35	49.31	48.35	46.2	48.48	45.36	48.33	45.92	48	44.12	47.77	45.82	48.31	46.07	44.56	45.2	70.2	58.4	46.26	63.33	54.04	64.12	54.04	43.24	53.48	53.76	67.61		44.44	41.19	41.62	44.11	51.52	57.89	58.86	57.66	52.65	59.21	56.08	55.41	53.28	60.45	57.1	56.47	65.75	51.04	54.32
Carnobacterium sp. 17-4	51.66	51.66	51.66	50.51	52.31	50.51	52.17	48.86	51.66	50.9	48.84	48.99	48.59	50	55.9	45.22	49.24	47.16	45.36	45.76	48.34	44.73	42.71	43.93	43.48	45.06	43.22	43.22	43.41	44.44		50	54.12	67.57	42.71	44.47	45.1	44.73	42.46	42.67	44.44	44.39	41.33	44.62	44.22	44.25	43.41	40.15	44.13
Carnobacterium mobile	48.09	48.09	48.09	48.36	47.7	47.54	48.24	47.81	48.24	46.77	46.96	46.13	46.98	50	51.66	41.3	44.76	42.28	43.75	43.13	50.8	43.41	44.04	41.64	43.21	50.13	43.77	43.49	42.51	41.19	50		60.87	52.13	41.39	39.62	40.05	39.5	43.21	40.61	41.53	39.19	41.64	41.58	40.49	40.27	40.27	43.8	43.09
Carnobacterium funditum	48.93	48.93	48.93	48.4	49.2	47.47	46.95	48.39	46.95	46.68	48.63	46.88	47.97	48.4	50.27	45.01	47.45	43.67	43.94	43.87	51.06	42.62	43.21	42.66	43.21	47.77	43.21	43.21	42.16	41.62	54.12	60.87		53.13	42.66	41.78	43.63	42.78	42.39	42.23	42.82	42.16	39.73	42.05	42.43	42.28	41.96	45.08	44
Carnobacterium pleistocenium	51.89	51.89	51.89	50.76	52.27	49.75	49.75	47.01	49.5	49.62	47.13	45.99	46.88	50.12	52.51	46.12	48.17	45.02	43.11	43.61	47.37	43.39	42.61	42.11	42.36	45.45	41.85	42.11	40.35	44.11	67.57	52.13	53.13		41.31	41.75	42.43	42.25	41.35	42.5	42.11	41.58	41.29	42.54	42.82	42.04	41.04	38.8	42.82
Domibacillus enclensis	46.8	46.8	46.8	47.78	46.83	46.26	48.29	47.69	48.57	44.84	48.7	44.69	45.25	45.73	47.71	41.71	43.88	40	53.89	55.46	43.7	53.56	61.61	52.68	61.01	41.1	59.82	59.53	53.09	51.52	42.71	41.39	42.66	41.31		54.29	55.93	56.43	59.06	55.94	50.71	49.73	54.42	54.82	54.24	56.29	50.14	51.2	50.69
Bacillus amyloliquefaciens	47.83	47.83	47.83	48.5	48.65	45.9	47.37	46.03	46.81	45.16	47.09	49.71	47.37	47.01	46.52	45.68	46.39	43.73	59.44	59.55	44.62	58.19	55.43	60	56.3	41.73	55.88	56.47	60.96	57.89	44.47	39.62	41.78	41.75	54.29		62.79	84.62	54.84	81.16	59.17	53.31	56.81	56.11	60.53	81.07	56.75	50.39	56.48
Bacillus xerothermodurans	48.39	48.39	48.39	48.52	49.2	45.55	47.68	46.05	47.14	46.26	48.9	48.31	46.41	48.63	47.24	45.6	45.85	44.66	57.22	66.57	46.4	61.86	58.33	59.44	58.62	43.6	58.79	59.37	61.33	58.86	45.1	40.05	43.63	42.43	55.93	62.79		63.53	57.47	61.78	65.2	54.97	57.23	61.2	71.64	63.08	59.5	53.68	63.35
Bacillus siamensis	47.12	47.12	47.12	47.25	47.68	45.9	48.03	46.63	47.75	45.53	48.58	49.29	47.47	47.25	47.88	46.39	46.13	43.61	60.06	59.09	44.62	61.27	56.76	60.4	56.76	40.94	56.64	56.64	59.89	57.66	44.73	39.5	42.78	42.25	56.43	84.62	63.53		55.59	81.23	60.77	53.06	57.77	56.51	61.99	83.43	57.1	50.93	56.73
Bacillus sp. PS3	46.83	46.83	46.83	46.96	46.85	47.53	49.44	47.9	48.88	46.87	49.43	47.43	47.04	46.69	48.86	43.73	45.24	42.62	52.23	52.94	45.41	54.93	90.99	55.39	88.89	42.52	90.52	91.13	54.08	52.65	42.46	43.21	42.39	41.35	59.06	54.84	57.47	55.59		53.31	52.02	51.66	52.87	52.5	55.65	56.6	50.56	50.93	52.27
Bacillus subtilis	47.41	47.41	47.41	48.09	47.97	45.08	46.24	45.68	46.65	46.09	50.72	47.47	47.89	45.88	49.85	47.47	45.36	44.16	61.08	59.38	44.62	59.31	55.85	56.06	55.85	41.21	54.62	54.91	60.8	59.21	42.67	40.61	42.23	42.5	55.94	81.16	61.78	81.23	53.31		59.08	54.17	55.78	59.6	56.86	79.48	56.82	51.19	54.06
Halalkalibacillus halophilus	47.41	47.41	47.41	47.81	47.15	45.9	46.96	44.26	46.41	43.78	45.43	45.63	45.71	44.54	47.37	44.57	42.34	42.22	55.25	59.72	45.82	58.64	52.6	59.6	52.89	41.8	53.33	53.91	59.1	56.08	44.44	41.53	42.82	42.11	50.71	59.17	65.2	60.77	52.02	59.08		50	60.29	56.23	61.52	59.06	53.19	48.42	72.7
Virgibacillus pantothenticus	48.27	48.27	48.27	47.59	47.75	46.52	46.63	47.03	45.82	46.93	48.22	45.87	47.4	46.49	46.58	46.87	47.44	42.86	51.08	55.28	46.28	56.94	54.17	57.14	54.72	41.45	53.74	53.74	55.89	55.41	44.39	39.19	42.16	41.58	49.73	53.31	54.97	53.06	51.66	54.17	50		51.39	55.19	51.52	53.59	56.59	48.04	50.41
Bacillus sp. JCM 19041	46.61	46.61	46.61	47.83	47.44	46.2	44.23	44.51	43.96	43.16	44.04	44.26	45.71	44.93	47.35	44.08	40.77	41.76	54.79	53.8	41.98	55.24	53.74	56.86	54.6	39.69	54.47	54.76	52.08	53.28	41.33	41.64	39.73	41.29	54.42	56.81	57.23	57.77	52.87	55.78	60.29	51.39		53.04	54.6	56.23	53.04	48.28	59.49
Halobacillus sp. BAB-2008	46.2	46.2	46.2	46.59	47.03	46.34	46.58	44.57	46.7	44.62	49	45.07	45.71	43.78	51.7	43.42	44.85	44.16	60.17	62.98	47.45	59.12	53.61	58.15	54.17	43.42	55	55	58.71	60.45	44.62	41.58	42.05	42.54	54.82	56.11	61.2	56.51	52.5	59.6	56.23	55.19	53.04		58.86	56.59	59.07	50.39	57.72
Pontibacillus halophilus	46.63	46.63	46.63	46.76	46.65	46.49	45.9	45.23	45.63	43.85	46.01	49.14	46.13	46.17	48.08	43.68	43.67	42.03	55.74	60.89	45.36	62.43	56.52	58.24	57.1	42.67	56.98	57.85	57.34	57.1	44.22	40.49	42.43	42.82	54.24	60.53	71.64	61.99	55.65	56.86	61.52	51.52	54.6	58.86		63.5	57.78	49.21	64.45
Bacillus velezensis	45.8	45.8	45.8	46.74	46.36	46.32	47.38	45.88	46.83	45.58	48.2	49.28	49.17	46.74	47.22	45.86	46.92	42.66	58.84	58.99	45.6	59.09	57.48	56.45	57.18	42.15	56.76	56.76	58.66	56.47	44.25	40.27	42.28	42.04	56.29	81.07	63.08	83.43	56.6	79.48	59.06	53.59	56.23	56.59	63.5		56.35	51.58	59.71
Virgibacillus dokdonensis	45.95	45.95	45.95	46.88	47.31	47.3	46.34	45.11	46.07	45.16	47.78	45.84	49.03	45.73	45.86	43.25	46.49	42.08	58.63	59.33	46.38	61.84	51.94	60.39	52.5	43.04	52.22	52.22	59.67	65.75	43.41	40.27	41.96	41.04	50.14	56.75	59.5	57.1	50.56	56.82	53.19	56.59	53.04	59.07	57.78	56.35		51.85	52.7
Desulfotomaculum thermocisternum	47.38	47.38	47.38	48.43	47.01	45.03	43.57	45.38	43.57	43.26	45.65	44.62	43.68	44.06	44.41	41.36	42.26	38.7	51.44	50	45.36	52.38	51.2	51.84	50.93	41.81	50.4	50.4	55.38	51.04	40.15	43.8	45.08	38.8	51.2	50.39	53.68	50.93	50.93	51.19	48.42	48.04	48.28	50.39	49.21	51.58	51.85		46.79
Bacillus beveridgei	46.13	46.13	46.13	47.06	46.68	45.07	46.49	43.05	45.68	43.97	42.97	44.6	44.99	45.36	45.28	44.17	42.56	43.36	54.05	57.92	44.56	58.73	53.69	57.87	54.26	42.38	53.56	53.85	57.81	54.32	44.13	43.09	44	42.82	50.69	56.48	63.35	56.73	52.27	54.06	72.7	50.41	59.49	57.72	64.45	59.71	52.7	46.79
Bacillus sp. MKU004	47.26	47.26	47.26	48.17	47.53	44.82	46.21	42.89	45.69	46.98	47.49	44.05	45.24	44.96	44.62	43.12	43.91	41.16	56.61	59.47	45.29	58.47	52.63	55.05	53.42	44.1	53.16	53.42	57.71	56.88	44.27	39.64	41.93	42.4	51.7	54.47	62.04	54.5	52.11	53.56	54.5	50.53	49.47	57.41	59.53	55.5	54.86	49.5	54.09
Clostridium cochlearium	44.54	44.54	44.54	44.38	44.29	44.14	46.48	45.45	46.2	44.74	47.66	43.91	44.23	42.78	45.63	41.39	41.39	40.83	50.42	53.52	41.87	53.87	61.72	55.56	63.2	40.31	62.8	62.5	54.8	52.65	41.07	40.38	40.22	39.21	60.53	52.79	56.77	52.98	60.53	51.3	55.36	50.69	55.59	52.08	54.07	52.79	49.58	48.68	53.85
Moorella thermoacetica	47.55	47.55	47.55	48.45	48.58	45.36	44.44	43.7	44.7	45.19	43.98	43.54	44.5	45.48	44.94	43.68	43.37	41.78	50.66	55.79	44.27	56.05	50.52	51.58	50	42.42	50	49.74	53.16	51.58	44.39	39.95	41.82	43.18	47.8	49.21	54.45	49.21	48.96	50.79	52.11	48.05	47.01	53.26	53.54	49.74	49.61	50	51.44
Bacillus sp. LL01	44.41	44.41	44.41	44.41	44.86	43.72	44.85	44.13	44.97	43.43	45.58	46.82	44.88	44.23	47.69	40.72	40.46	40.96	50.14	53.07	40.53	51.12	56.05	52.86	55.16	38.64	55.92	55.62	52.65	50.56	40.82	39.73	38.87	38.65	58.55	53.98	53.18	54.41	54.57	55.36	56.98	48.9	57.23	52.96	52.62	55	49.04	47.87	55.11
Varibaculum timonense	47.96	47.96	47.96	48.59	48.85	48.6	48.47	45.71	48.47	47.18	47.03	46.75	46.77	47.45	47.44	43.9	46.08	44.04	49.48	49.87	46.67	50.13	46.79	49.87	47.04	48.34	46.53	46.79	50.13	48.57	45.43	43	45.08	45.21	46.43	47.29	49.1	47.55	46.79	47.29	49.09	47.29	45.48	48.05	47.94	48.33	48.7	44.47	48.58
Bacillus sonorensis	45.97	45.97	45.97	46.61	46.61	44.04	44.42	43.7	44.16	46.21	46.19	42.35	45.14	46.88	45.95	44.06	45.9	43.46	57.78	55.64	42.67	55.64	50.79	54.62	51.57	41.48	51.31	51.83	56.73	56.46	44.85	38.34	41.51	42.04	49.61	65.26	60.26	63.16	50.52	63.68	51.98	51.56	53	54.97	56.17	61.78	55.15	49.5	52.6
Bacillus sp. NSP9.1	45.83	45.83	45.83	45.43	46.23	44.42	46.09	43.56	45.57	45.55	45.79	42.89	46.84	46.63	45.29	44.18	46.39	43.04	57.41	58.73	44.88	54.74	51.44	53.97	51.44	41.18	51.97	51.71	56.61	55.94	47.97	38.18	42.08	43.61	50.52	64.64	58.12	63.59	50.39	63.59	53.97	53	52.88	55.64	54.05	63.52	55.64	50.38	53
Brevibacillus laterosporus	45.69	45.69	45.69	46.34	45.69	43.75	46.74	44.96	46.74	46.86	43.27	43.85	45.38	46.34	44.09	43.77	45.38	41.05	55.97	52.24	44.42	54.88	50.53	55.44	51.05	41.13	50.79	50.53	56.23	56.76	43.29	38.8	41.78	41.98	46.74	52.38	53.97	53.44	49.21	52.65	50.66	52.24	50.26	53.32	52.77	53.16	54.64	48.74	50.26
Desulfotomaculum hydrothermale	45.97	45.97	46.23	45.57	44.44	45.83	44.13	43.15	44.13	42.3	44.01	41.88	41.41	41.71	43.31	39.16	43.4	37.56	53.39	51.44	48.43	53.52	51.58	53.4	50.79	44.08	50.53	50.26	54.59	53.25	42.36	42.04	42.16	39.25	48.69	51.31	52.47	52.09	50	51.57	48.56	51.04	46.09	50.65	50.52	52.08	50.52	59.55	48.45
Marinococcus halophilus	45.97	45.97	45.97	47.14	47.4	45.6	45.19	42.67	45.19	45.19	43.68	40.36	46.32	44.04	44.65	42.33	42.89	42.22	54.88	56.58	42.01	57.37	51.31	54.76	50.79	42.08	50.79	50.79	54.23	56.61	43.65	40.67	42.22	41.48	49.61	50.79	56.17	52.37	49.74	51.05	57.67	48.68	52.37	54.5	56.54	52.36	53.95	46.25	54.97
Paenibacillus naphthalenovorans	45.12	45.12	45.12	44.33	44.33	42.63	43.27	43.34	43.01	41.41	42.26	40.82	41.36	42.04	42.89	41.05	41.75	38.16	51.98	51.83	45.36	54.19	51.98	50.66	51.19	43.72	50.92	50.92	53.3	55.41	41.41	42.78	42.93	40.84	49.87	48.82	53.25	49.34	49.87	49.61	47.89	51.55	46.74	51.31	48.96	50.79	51.96	57.61	46.79
Sporosarcina sp. D27	46.27	46.27	46.27	46.41	46.92	45.9	46.68	43.4	45.92	44.64	42.39	41.5	43.8	44.27	46.06	42.75	43.97	40.86	55.87	55.7	43.51	57.22	49.49	55.1	50.26	41.06	50	50	55.36	57.14	43.97	38.01	39.39	43.1	49.36	53.55	54.82	54.57	48.21	52.54	50.89	50	48.99	52.66	53.05	53.67	55.1	48.03	51.89
Anaerosalibacter sp. Marseille-P3206	45.6	45.6	45.6	45.71	45.71	43.93	46.11	43.33	46.63	45.83	43.01	42.46	43.01	43.9	45.05	41.93	43	40.57	51.56	49.22	42.27	49.48	48.18	49.22	47.14	39.59	47.66	47.14	53.91	52.08	45.45	41.09	40.46	42.22	45.08	47.01	51.17	47.53	46.88	47.01	50	47.81	49.1	51.42	47.93	47.8	51.04	47.63	49.1
Acetobacterium wieringae	44.91	44.91	44.91	44.76	44.68	43.49	41.99	43.04	41.73	43.31	42.48	42.74	40.9	40.16	41.62	38.73	43.88	39.3	52.91	51.46	47.37	53.33	52.56	51.21	51.75	44.1	52.16	51.89	51.06	51.06	43.85	42.04	43.57	40.35	50	49.18	54.37	49.18	50.54	48.51	50	50.13	47.96	49.87	51.37	50.14	49.34	52.26	52.19
Bacillus sp. GZB	46.45	46.45	46.45	48.35	49.11	45.84	45.18	42.61	44.92	44.64	45.85	43	44.64	44	43.88	42.86	44.96	42.2	56.33	52.16	44.84	52.82	51.16	52.2	51.16	41.62	51.68	51.42	55.3	54.52	44.69	37.37	41.43	42.17	50.39	67.6	54.18	68.12	50.65	67.52	51.92	48.99	50.13	53.69	51.65	67.94	51.15	46.47	50.51
Bacillus sp. FJAT-45066	43.95	43.95	43.95	43.95	43.08	41.95	42.37	42.04	42.37	42.52	43.12	39.13	42.97	40	43.68	38.83	43.15	37.47	47.88	50.27	44.47	46.01	45.89	48.94	45.89	41.54	45.89	46.42	48.53	48.41	42.75	42.48	45.12	41.71	48.01	45.21	47.88	45.74	44.97	45.48	48.4	45.38	45.91	48.55	47.35	45.09	45.77	47.73	49.47
Bacillus sp. FJAT-45348	44.96	44.96	44.96	44.82	45.08	45.36	43.41	42.71	43.41	44.42	41.62	40.66	44.24	43.56	44.42	41.05	42.2	41.78	53.54	56.84	43.12	56.81	49.22	55.53	50	42.16	49.74	49.74	57.11	53.95	44.78	40.72	42.3	43	47.8	50.26	52.48	50	48.44	50.52	63.16	47.01	51.17	53.79	52.34	50.52	52.36	47.01	61.56
Bacillaceae bacterium EAG3	45.27	45.27	45.27	44.87	46.41	44.81	46.77	43.73	46.77	44.99	44.91	42.08	43.56	42.68	42.67	40.98	43.18	41.13	54.29	55.9	43.54	53.63	48.59	52.86	48.84	40.92	48.59	48.84	54.29	52.47	44.78	38.99	41.9	41.75	52.2	51.16	56.38	52.22	49.1	51.8	50.26	49.36	48.47	53.45	54.2	51.15	51.41	46.21	51.79
Mycobacterium tuberculosis	44.56	44.56	44.56	44.82	44.22	43.52	43.64	42.71	43.12	42.49	44.68	42.39	42.97	42.86	42.67	40.41	42.36	38.05	52.71	54.17	45.62	52.34	50.13	50.26	50.39	41.15	49.87	50.13	52.99	50.77	42.47	41.82	44.87	39.13	51.44	50.65	56.22	51.17	49.08	51.44	47.93	49.87	46.75	51.93	53.89	51.3	50.78	63.35	48.07
Oceanobacillus massiliensis	45.82	45.82	45.82	45.69	46.1	44.95	44.56	44.33	44.05	47.33	43.7	43.28	44.36	45.15	44.5	42.27	45.5	40.41	57.44	55.93	47.69	59.02	47.18	60.1	47.69	40.15	47.95	47.95	55.15	62.05	46.13	38.07	40.61	43.95	47.07	52.32	55.56	52.58	46.92	51.29	53.37	51.55	52.32	53.63	52.05	51.28	60.62	47.55	51.03
Anoxybacillus flavithermus	43.42	43.42	43.42	44.06	43.46	43.83	42.11	41.25	42.11	42.86	45.19	40.83	41.22	43.12	45.62	37.97	42.12	38.3	49.33	48.4	45.21	51.6	54.67	49.87	53.87	42.2	53.33	53.33	52.01	49.6	41.39	43.54	42.74	39.51	48.15	48.66	51.47	48.13	53.07	49.47	44.89	48.54	44.3	50.27	47.47	49.07	49.06	51.92	43.92
Lysinibacillus boronitolerans	44.62	44.62	44.62	44.47	44.99	44.5	45.13	44.3	45.38	44.59	43.59	43.18	42.46	44.1	43.44	41.65	45.23	39.9	56.7	51.93	45.27	53.96	49.48	56.7	50	40.45	50.26	50.26	54.9	54.38	42.75	38.36	41.33	42.01	46.92	52.82	52.31	52.05	47.42	52.31	50.9	49.36	48.84	54.12	50.77	53.45	52.84	48.64	51.54
Desulfotomaculum alkaliphilum	44.5	44.5	44.5	44.62	45.13	42.75	45.27	43.04	45.01	44.99	43.78	40.55	43.52	42.64	42.67	41.56	42.5	39.43	52.21	53.51	44.53	53.37	49.23	54.17	51.03	43.91	50.52	50.52	54.95	51.56	42.04	40.71	41.24	40.93	48.08	50.65	52.06	50.52	49.23	50	52.47	48.72	53.08	53.35	52.05	49.1	50.77	46.93	53.47
Bacillus circulans	44.1	44.1	44.1	43.85	44.36	43.62	43.93	44.16	44.19	43.94	44.06	41.98	43.01	41.79	46.19	39.59	41.01	39.85	49.1	49.48	42.86	50.9	60.75	49.09	61.56	43.18	61.83	61.56	48.84	49.1	42.79	40.36	42.31	40.86	55.38	48.57	51.55	50.13	60.22	50.4	50.9	44.56	52.21	49.36	49.87	49.09	47.95	48.34	49.49
Brevibacillus brevis	43.67	43.67	43.67	43.41	43.81	41.49	42.64	42.82	42.38	42.38	41.75	39.8	41.65	40.92	41.75	39.79	41.4	39.58	50.13	48.59	44.44	50.9	49.1	51.17	47.8	42.78	48.44	48.44	51.04	50.39	42.24	42.05	43.01	38.52	46.77	48.96	50	48.45	47.66	48.33	47.14	51.28	44.85	47.3	46.89	49.87	48.07	56.97	46.89
Candidatus frackibacter	43.41	43.41	43.41	45.34	44.99	43.81	43.93	42.31	43.67	43.64	43.86	42.35	44.39	44.16	47.4	43.04	43.96	40.63	49.74	50.52	42.89	53.14	50.13	50.26	50.13	42.28	49.87	50.39	50.66	50.65	45.73	39.79	43.3	44.88	47.67	47.51	51.44	48.82	49.09	46.98	49.47	46.07	47.51	53.42	52.74	48.7	51.58	47.13	50.39
Vagococcus fluvialis	46.06	46.06	46.06	46.91	46.42	45.7	44.33	44.53	44.83	45.68	44.83	43.3	42.51	43.28	41.63	41.63	44.82	39.41	43.21	41.42	54.81	40.44	39.75	39.51	39.01	56.02	38.77	38.77	39.26	40.74	40.29	42.12	43.7	40.82	38.92	38.57	40	38.08	38.77	38.57	39.9	38.69	37.9	39.95	41.22	38.48	39.46	41.33	40.24
Bacillus pseudofirmus	43.19	43.19	43.19	42.53	43.81	43.19	42.93	43.48	42.93	42.38	41.99	40.97	41.25	41.71	44.42	39.27	41.73	40.1	52.48	58.12	42.64	55.24	47.66	52.63	48.18	42.28	48.96	48.7	53.93	51.57	44.27	38.08	40.21	40.98	48.06	52.23	56.17	53.28	47.14	51.97	58.16	47.38	52.36	55.53	53.91	51.17	52.11	44.53	58.07
Lentibacillus sediminis	43.58	43.58	43.58	45.2	44.11	42.46	45.09	41.29	44.84	44.3	42.24	42.43	43	45.34	43.18	41.94	45.34	41.48	56.63	53.18	43.4	57.25	49.75	57.69	49.75	41.83	50	49.49	55.64	61.22	43.53	37.19	38.94	43.56	46.6	51.65	54.08	50.89	48.98	49.87	50.13	51.77	49.49	55.22	52.04	52.03	62.05	46.12	52.66
Clostridium sp. 7_2_43FAA	42.01	42.01	42.01	40.98	42.16	39.85	40.72	40.89	40.72	39.34	39.58	37.95	38.6	40.21	39.01	37.11	38.27	36.92	44.85	46.61	42.03	46.61	47.38	46.37	47.12	39.8	46.6	47.12	46.91	45.36	40.15	41.04	41.07	37.86	45.81	44.04	48.83	44.76	47.12	45.03	43.67	43.99	43.38	44.47	45.22	43.52	45.83	47.1	44.22
Clostridioides difficile 630	37.29	37.29	37.29	37.67	37.64	37.91	39.14	39.88	38.68	36.07	41.95	38.48	39.77	37.85	39.12	35.31	35.49	35.84	41.95	40.17	35.41	41.16	44.82	44.08	45.73	34.92	44.95	44.95	40.23	40.11	34.54	33.52	34.07	33.33	44.62	44.58	43.36	45.87	43.9	45.12	43.03	40.62	42.35	42.36	44.64	46.08	38.1	37.6	42.86
Oxobacter pfennigii	42.46	42.46	42.71	42.46	41.9	40.05	40.4	40.5	40.66	42.71	40.9	39.26	40	40.95	41.81	37.69	41.63	35.91	45.61	48.12	46.48	48.87	46.72	46.48	46.72	41.32	46.72	46.72	50.51	46.75	38.73	40.65	41.13	37.44	46.46	47.49	48.24	46.73	46.21	46.98	47.1	45.02	44.75	46.13	45.48	47.12	45.34	51.34	46.38
Salinibacillus kushneri	42.57	42.57	42.82	42.82	42.33	41.34	42.57	41.87	42.33	41.58	41.48	39.66	40.99	40.29	41.58	37.38	41.89	37.28	46.53	50	42.43	48.28	48.02	47.28	47.03	41.34	48.02	47.52	46.53	47.03	42.3	38.92	40.25	39.18	52.48	44.94	48.53	45.68	46.78	44.44	45.79	44.25	44.72	50.37	47.43	45.95	47.17	46.76	45.72
Pontibacillus yanchengensis	40.86	40.86	40.86	41.48	40.91	40.2	42.46	39.9	42.46	40.56	40	38.25	40.1	40.36	39.39	38.24	40.55	36.41	45.24	46.51	42.46	47.03	46.65	45.48	46.65	41.65	47.16	46.91	47.14	46.27	40.8	38.32	40.66	40.65	46.55	45.22	50.13	46.25	45.24	46.25	43.64	47.95	43.08	46.15	49.87	45.62	44.96	45.34	44.47
Shewanella oneidensis MR-1	33.8	33.8	33.8	33.89	33.88	34.16	35.61	33.72	35.92	32.88	36.72	33.82	33.15	31.06	34.69	30.34	32.12	31.32	33.62	35.31	30.08	34.1	36.25	36.69	35.95	28.31	36.06	36.06	35.34	34.96	30.93	30.77	31.25	30.4	35.67	36.45	35.57	36.86	35.95	36.45	35.01	33.24	33.82	35.16	36.47	35.71	32.69	30.95	34.59
Thermotoga maritima MSB8	38.83	38.83	38.83	38.83	38.79	37.22	38.83	37.09	38.58	38.07	38.04	37.31	37.53	37.12	38.73	34.94	37.5	34.95	43.04	42.82	42.39	43.07	44.92	46.04	44.42	40.35	44.76	44.76	45.43	43.18	37.72	40.15	40.45	36.25	41.12	42.49	44.16	42.75	44.5	42.17	43.62	43.5	40.25	44.33	42.64	43.4	41.77	48.17	43.18
Exiguobacterium sibiricum	40	40	40	38.8	40	38.46	35.9	36.67	35.66	37.83	37.02	35.05	36.69	37.71	38.46	35.82	39.06	34.29	45.3	46.17	41.93	44.74	42.41	44.1	42.17	40.62	42.17	42.17	43.86	43.37	37.59	37.89	39.81	38.72	45.3	41.73	50	42.45	41.69	42.69	41.35	42.28	41.05	44.26	46.43	42.58	44.98	45.8	40.95
Paenibacillus sp. P1XP2	40.74	40.74	40.74	40.6	41.07	38.8	40.74	38.3	40.28	41.4	39.58	38.44	39.81	41.3	39.07	38.35	43.79	37.32	49.77	49.18	39.63	52.69	45.22	50.82	45.92	37.59	45.45	45.69	52.94	51.76	41.12	33.95	36.62	38.81	42.59	49.41	53.88	50.12	44.52	49.41	47.76	49.07	45.81	49.53	49.41	48.72	50.82	45.41	48.37
Listeria monocytogenes	28.93	28.93	28.93	29.01	29.04	28.57	29.91	29.97	30	28.34	31.91	29.94	28.98	28.1	29.71	29.38	26.94	30.06	31.32	30.29	26.83	31.4	32.93	29.97	33.23	26.19	33.33	33.33	31.7	30.46	27.39	28.61	27.81	26.32	30.7	31.53	30.47	32.32	32.32	32.83	33.33	32.87	30.29	31.21	30.45	32.73	28.37	29.87	32.75
Pseudomonas aeruginosa PAO1	27.64	27.64	27.64	27.49	28.31	26.77	27.73	25.55	27.64	26.53	27.14	25.5	28.43	28.95	27.09	27.2	27.81	27.61	28.4	28.63	27.61	29.65	26.58	29.22	26.38	29.04	26.79	26.79	29.84	28.19	26.12	24.95	25.05	28.54	27.64	27.66	27.46	27.87	26.38	27.46	26.49	28.46	26.48	29.04	28.07	27.4	27.98	25.25	27.7
Salmonella Typhimurium LT2	27	27	27	27.25	27.25	25.35	25.7	24.9	25.4	24.9	26.16	25.1	27.22	25.7	25.05	25.4	26.2	25	26.92	28.02	25.96	25.3	26.56	25.15	26.16	24.4	26.36	26.16	25.56	25.76	26.96	25.15	26.77	25.97	26.2	25.4	27.27	25.81	25.96	25.6	26.32	25.85	26.25	26.21	26.17	26.46	25.96	24.85	27.22
[truncated: 41 more columns]
